# Supplementary material for: An Evaluation of the Nutritional and Promotional Profile of Commercial Foods for Infants and Toddlers in the United States
Source: Nutrients. 2024 Aug 21;16(16):2782. doi: 10.3390/nu16162782 (PMC11357546; doi:10.3390/nu16162782)
Supplement: Supplementary file 1 [file nutrients-16-02782-s001.zip]

Archive with 1 entries (1 files):
- nutrients-3140023-supplementary.pdf
